# Supplementary material for: Using mobile money data and call detail records to explore the risks of urban migration in Tanzania
Source: EPJ Data Sci. 2022 May 8;11(1):28. doi: 10.1140/epjds/s13688-022-00340-y (PMC9079216; doi:10.1140/epjds/s13688-022-00340-y)
Supplement: Supplementary file 1 — The names, descriptions, and sources of all the features engineered and collated for this research (.csv file) (ZIP 80 kB) [file 13688_2022_340_MOESM1_ESM.zip]

Archive with 1 entries (1 files):
- Supplementary_Material.csv
