# Supplementary material for: Using mobile money data and call detail records to explore the risks of urban migration in Tanzania
Source: EPJ Data Sci. 2022 May 8;11(1):28. doi: 10.1140/epjds/s13688-022-00340-y (PMC9079216; doi:10.1140/epjds/s13688-022-00340-y)
Supplement: Supplementary file 1 — The names, descriptions, and sources of all the features engineered and collated for this research (.csv file) (ZIP 80 kB) [file 13688_2022_340_MOESM1_ESM.zip › Supplementary_Material.csv]

* not all features here were used in the final modelling/statitsical analyses (see Feature Selection part of the methodlogy)
Feature Name	For Modelling, Statistical, or Descriptives*	In final modelling data?	Description	More detail	Source
H_dist_Mean	Descriptive	0	Migration distance estimate	The Hathersine distance between the mean lat, lon of calls in Dar, and mean lat, lon not in Dar	Call detail records
H_dist_Mode	Descriptive	0	Migration distance estimate	The Hathersine distance between the mode lat, lon of calls in Dar, and mode lat, lon not in Dar	Call detail records
H_dist_Average	Descriptive	0	Migration distance estimate	An average of the mean and the mode migration distance estimates	Call detail records
Visited_University	Descriptive	0	Whether or the person had visited University of Dar es Salaam	Whether the person made a call using one of the three cell towers on the University campus. Binary variable.	Call detail records
Rural_Ward	Modelling	0	Whether the ward migrating from was predominantly rural or not	Binary. Based on ratio of rurl:urban population counts within ward.	2012 census data
Before_Calls_to_Dar_Ward_Rank	Modelling	1	The deprivation level of the subward most commonly called in Dar before moving	Calculated from street-survey rankings, as a mean of the subward rankings that make up that ward.	Street survey and call detail records
Before_Calls_to_Dar_Subward_Rank	Modelling	1	The deprivation level of the ward most commonly called in Dar before moving	Calculated from subward rankings.	Street survey and call detail records
H_Dist_to_Dar_Before	Modelling	0	Distance to Dar	Distance to center of Dar from mean lat lon of calls before moving to centre of dar. Lat and lon for Dar are from LatLon.net.	Call detail records
Before_Sent_Calls	Modelling	0	Number of outgoing calls before migrating	Created a normed version (calls per day) and an absolute counts version	Call detail records
Before_Call_Entropy	Modelling	1	Entropy of people called before migrating	Not normed	Call detail records
Before_Mean_Calling_Distance	Modelling	0	Mean calling distance before migrating	The Hathersine distance	Call detail records
Before_Mode_Calling_Distance	Modelling	0	Mode calling distance before migrating	To the nearest 20km. Using the Hathersine distance.	Call detail records
Before_Perc_of_Calls_to_Dar	Modelling	1	Percentage of calls to Dar before moving		Call detail records
Visited_Dar_Before_Moved	Modelling	0	Whether visited Dar before moving there or not	Binary	Call detail records
Region_Arusha	Modelling	0	Region from	Dummy	Call detail records
Region_Dodoma	Modelling	0	Region from	Dummy	Call detail records
Region_Geita	Modelling	0	Region from	Dummy	Call detail records
Region_Iringa	Modelling	0	Region from	Dummy	Call detail records
Region_Kagera	Modelling	0	Region from	Dummy	Call detail records
Region_Katavi	Modelling	0	Region from	Dummy	Call detail records
Region_Kigoma	Modelling	0	Region from	Dummy	Call detail records
Region_Kilimanjaro	Modelling	0	Region from	Dummy	Call detail records
Region_Lindi	Modelling	0	Region from	Dummy	Call detail records
Region_Manyara	Modelling	1	Region from	Dummy	Call detail records
Region_Mara	Modelling	1	Region from	Dummy	Call detail records
Region_Mbeya	Modelling	0	Region from	Dummy	Call detail records
Region_Morogoro	Modelling	0	Region from	Dummy	Call detail records
Region_Mtwara	Modelling	0	Region from	Dummy	Call detail records
Region_Mwanza	Modelling	0	Region from	Dummy	Call detail records
Region_Njombe	Modelling	0	Region from	Dummy	Call detail records
Region_Pemba Island	Modelling	0	Region from	Dummy	Call detail records
Region_Pwani	Modelling	1	Region from	Dummy	Call detail records
Region_Rukwa	Modelling	0	Region from	Dummy	Call detail records
Region_Ruvuma	Modelling	1	Region from	Dummy	Call detail records
Region_Shinyanga	Modelling	1	Region from	Dummy	Call detail records
Region_Simiyu	Modelling	0	Region from	Dummy	Call detail records
Region_Singida	Modelling	0	Region from	Dummy	Call detail records
Region_Tabora	Modelling	0	Region from	Dummy	Call detail records
Region_Tanga	Modelling	0	Region from	Dummy	Call detail records
Region_Zanzibar	Modelling	0	Region from	Dummy	Call detail records
Before_Mean_Balance	Modelling	0	Mean mobile money balance before migrating	Mean of 'pre-balance' reading, every time a transaction was made	Mobile money transactions
Before_Money_Sent_And_Rec_Normed	Modelling	0	Total amount of money flowing in and out of account before migrating	Normalised by number of days	Mobile money transactions
Before_Money_Received_Normed	Modelling	0	Amount of money received after migrating	Normalised by number of days	Mobile money transactions
Before_Money_Sent_Normed	Modelling	1	Amount of outgoing money before migrating	Normalised by number of days	Mobile money transactions
Before_P2P_Sent_Rec_Normed	Modelling	0	Amount of money flow in and out in person to person transactions before migrating	Normalised by number of days	Mobile money transactions
Before_P2P_Sent_Normed	Modelling	0	Amount of money sent in person to person transactions before migrating	Normalised by number of days	Mobile money transactions
Before_P2P_Received_Normed	Modelling	0	Amount of money received in person to person transactions before migrating	Normalised by number of days	Mobile money transactions
Before_Cashin_Normed	Modelling	0	Amount of cash paid into account before migrating	Normalised by number of days	Mobile money transactions
Before_CashOut_Normed	Modelling	0	Amount of cash withdrawn from account before migrating	Normalised by number of days	Mobile money transactions
Before_UtilityBill_Normed	Modelling	0	Amount paid out for utility bills before migrating	Normalised by number of days	Mobile money transactions
Had_MFS_Before	Modelling	0	Whether the person had a mobile money account before moving to Dar or not	Binary	Mobile money transactions
Region_HDI	Modelling	0	Region migrated from, Human Development Index	A composite index measuring average achievements in three basic dimensions of human development � a decent standard of living, a long and healthy life and knowledge. HDI ranges human development scores from zero (low) to one (high).	UN, Tanzania Human Development Report 2014
Region_Life_Expectancy	Modelling	0	Region migrated from, life expectancy	Number of years a newborn infant is expected to live if prevailing patterns of age-specific mortality rates at the time of birth remain constant throughout the infant�s life.	UN, Tanzania Human Development Report 2014
Region_Expected_Years_Schooling	Modelling	0	Region migrated from, expected years of schooling	Number of years of schooling that a school-age child is expected to receive if the prevailing patterns of age-specific enrolment rates persist throughout the child�s life.	UN, Tanzania Human Development Report 2014
Region_GDPpc	Modelling	0	Region migrated from, Gross Domestic Product per Capita	Sum of gross value added by all producers in the economy (the region in this context) plus any product tax minus any subsidies not included in the value of the product, expressed in current market prices, divided by total population.	UN, Tanzania Human Development Report 2014
Region_NonIncome_HDI	Modelling	0	Region migrated from, non-income NDI	HDI value computed based on its social dimensions � education and health.	UN, Tanzania Human Development Report 2014
Region_Ratio_Female_Male_HDI	Modelling	0	Region migrated from, ratio of female:male HDI	Ratio of female to male HDI scores.	UN, Tanzania Human Development Report 2014
Region_Life_Expectancy_Female	Modelling	0	Region migrated from, life expectancy males	Number of years a newborn infant is expected to live if prevailing patterns of age-specific mortality rates at the time of birth remain constant throughout the infant�s life.	UN, Tanzania Human Development Report 2014
Region_Life_Expectancy_Male	Modelling	0	Region migrated from, life expectancy females	Number of years a newborn infant is expected to live if prevailing patterns of age-specific mortality rates at the time of birth remain constant throughout the infant�s life.	UN, Tanzania Human Development Report 2014
Region_EYS_Female_Male_Ratio	Modelling	0	Region migrated from, ratio of female:male years of expected schooling	Number of years of schooling that a school-age child is expected to receive if the prevailing patterns of age-specific enrolment rates persist throughout the child�s life.	UN, Tanzania Human Development Report 2014
Region_Estimate_GDPpc_Female	Modelling	0	Region migrated from, estimate of Gross Domestic Product per Capita for females	Sum of gross value added by all producers in the economy (the region in this context) plus any product tax minus any subsidies not included in the value of the product, expressed in current market prices, divided by total population.	UN, Tanzania Human Development Report 2014
Region_Estimate_GDPpc_Male	Modelling	0	Region migrated from, estimate of Gross Domestic Product per Capita for males	Sum of gross value added by all producers in the economy (the region in this context) plus any product tax minus any subsidies not included in the value of the product, expressed in current market prices, divided by total population.	UN, Tanzania Human Development Report 2014
Region_Multidim_Poverty_Index	Modelling	0	Region migrated from, multidimensional poverty index	Percentage of the population that is multidimensionally poor, adjusted by the intensity of deprivation.	UN, Tanzania Human Development Report 2014
Region_Incidence_Poverty	Modelling	0	Region migrated from, multidimensional poverty incidence	Percentage of the population with a weighted deprivation score of at least 33.3%. The measure is known as multidimensional poverty headcount.	UN, Tanzania Human Development Report 2014
Region_Av_Intensity_Poor	Modelling	0	Region migrated from, average multidimensional poverty intensity	Average intensity of poverty experienced by people in multidimensional poverty. The measure is also known as intensity of deprivation of multidimensional poverty.	UN, Tanzania Human Development Report 2014
Region_Population_Vulnerable_To_Poverty	Modelling	0	Region migrated from, population vulnerable to poverty	Percentage of the population at risk of suffering multiple deprivations. This includes those with a deprivation score of 20�33%.	UN, Tanzania Human Development Report 2014
Region_Population_In_Severe_Poverty	Modelling	0	Region migrated from, population in severe poverty	Percentage of the population with deprivation score of 50% or greater.	UN, Tanzania Human Development Report 2014
Region_Standard_of_Living	Modelling	0	Region migrated from, standard of living	Percentage of the Multidimensional Poverty Index attributed to deprivations in standard of living. Standard of living compises of 6 factors: Electricity, Drinking Water, Sanitation, Flooring, Cooking Fuel and Assets	UN, Tanzania Human Development Report 2014
Region_Health	Modelling	0	Region migrated from, health	Percentage of the Multidimensional Poverty Index attributed to deprivations in health. Health comprises of nutrition and child mortality	UN, Tanzania Human Development Report 2014
Region_Education	Modelling	1	Region migrated from, education	Percentage of the Multidimensional Poverty Index attributed to deprivations in education. Education comprises of years of scholing, and child school attendance	UN, Tanzania Human Development Report 2014
Region_Immunization_DPT	Modelling	0	Region migrated from, immunization DPT	Percentage of one-year-olds who have received three doses of the combined Diphtheria, Tetanus toxoid and Pertussis (DTP) vaccine.	UN, Tanzania Human Development Report 2014
Region_Immunization_Measles	Modelling	1	Region migrated from, immunization Measles	Percentage of one-year-olds who have received at least one dose of a measles vaccine.	UN, Tanzania Human Development Report 2014
Region_Child_Nutrition_Stunted	Modelling	0	Region migrated from, child nutrition stunted	Proportion of children under five whose height-for-age Z-score is below minus two standard deviations from the WHO reference point.	UN, Tanzania Human Development Report 2014
Region_Child_Nutrition_Wasted	Modelling	0	Region migrated from, child nutrition wasted	Proportion of children under five whose weight-for-height Z-score is below minus two standard deviations from the WHO reference point.	UN, Tanzania Human Development Report 2014
Region_Under_Weight_Birth	Modelling	0	Region migrated from, births under weight	Percentage with reported birth weight below 2.5 kilograms. Deaths at Delivery: Percentage of those who die in health facilities during delivery.	UN, Tanzania Human Development Report 2014
Region_Death_at_Delivery_Facility	Modelling	0	Region migrated from, death at birth delivery	Proportion of births that end in death of infant	UN, Tanzania Human Development Report 2014
Region_Delivered_Skilled_Provider	Modelling	0	Region migrated from, babys delivered by a skilled worker	Proportion of births delivered by either a doctor/AMO, clinical officer, assistant clinical officer, nurse/midwife, or MCH aide.	UN, Tanzania Human Development Report 2014
Region_Delivered_Facility	Modelling	0	Region migrated from, babys delivered in a facility	Proportion of births delivered at referral hospital, hospital, health centre or dispensary.	UN, Tanzania Human Development Report 2014
Region_Antenatal_Visits	Modelling	1	Region migrated from, antenatal visits	Percentage of women aged 15�49 with live births who made at least four visits for antenatal care.	UN, Tanzania Human Development Report 2014
Region_Women_HIV	Modelling	0	Region migrated from, women with HIV	Percentage of the population aged 15�19 who are infected with HIV.	UN, Tanzania Human Development Report 2014
Region_Men_HIV	Modelling	0	Region migrated from, men with HIV	Percentage of the population aged 15�19 who are infected with HIV.	UN, Tanzania Human Development Report 2014
Region_Parliament_Female_Male_Ratio	Modelling	1	Region migrated from, ratio of females:males in parliament	Members of Parliament: Representatives of the citizens from various political parties in the National Parliament either through special seat selection or through election in constituencies.	UN, Tanzania Human Development Report 2014
Region_District_Commissioners_Female_Male_Ratio	Modelling	0	Region migrated from, ratio of female:male district commissioners	District Commissioner: Principal representative of the government in the district appointed by the President. He or she is subject to the directions, guidance or instructions of the Regional Commissioner of his/her region.	UN, Tanzania Human Development Report 2014
Region_Councillors_Female_Male_Ratio	Modelling	0	Region migrated from, ratio of female:male councillors	Councillors: Representatives of the citizens from various political parties at ward level.	UN, Tanzania Human Development Report 2014
Region_Adult_Literacy	Modelling	0	Region migrated from, adult literacy rate	Percentage of ages 15+ (2012)	UN, Tanzania Human Development Report 2014
Region_Population_Secondary_Education	Modelling	0	Region migrated from, percentage of population with secondary education	Percentage of population aged 25 and above with minimum of secondary education. Percentage of ages 15+ (2012)	UN, Tanzania Human Development Report 2014
Region_Population_Millions	Modelling	1	Region migrated from, population (in millions)	Population: De facto population in a region as per 2012 census.	UN, Tanzania Human Development Report 2014
Region_Population_0_4years	Modelling	0	Region migrated from, population 0-4 years	Age Group 0�4 years: Percentage of the population aged 0 to 4 years in the total population.	UN, Tanzania Human Development Report 2014
Region_Population_5_14years	Modelling	0	Region migrated from, population 5-14 years	Age Group 5�14 years: Percentage of the population aged 5 to 14 years in the total population.	UN, Tanzania Human Development Report 2014
Region_Population_15_64years	Modelling	0	Region migrated from, population 15-64 years	Age Group 15�64 years: Percentage of the population aged 15 to 64 years in the total population.	UN, Tanzania Human Development Report 2014
Region_Population_65years_plus	Modelling	0	Region migrated from, population 65+ years	Age Group 65+ years: Percentage of the population aged 65 years and above in the total population.	UN, Tanzania Human Development Report 2014
Region_Urban_Population	Modelling	0	Region migrated from, urban population	Urban Population: De facto population living in areas classified as urban according to the criteria used in 2012 Census.	UN, Tanzania Human Development Report 2014
Region_Population_Density_km2	Modelling	0	Region migrated from, population density (per km squared)	Number of people per square kilometre.	UN, Tanzania Human Development Report 2014
Region_Median_Age	Modelling	0	Region migrated from, median age	Median Age: Age that divides the population distribution into two equal parts�that is, 50% of the population is above that age and 50% is below it.	UN, Tanzania Human Development Report 2014
Region_Age_Dependency_Ratio	Modelling	0	Region migrated from, age dependency ratio	Age Dependency Ratio: Ratio of the sum of the population aged 0�14 and aged 65 and older to the population ages 15�64.	UN, Tanzania Human Development Report 2014
Region_Fertility_Rate	Modelling	0	Region migrated from, fertility rate	Number of children that would be born to each woman if she were to live to the end of her child-bearing years and bear children at each age in accordance with prevailing age-specific fertility rates.	UN, Tanzania Human Development Report 2014
Region_Male_Female_Ratio	Modelling	0	Region migrated from, male:female ratio	Number of males in the population per number of females.	UN, Tanzania Human Development Report 2014
After_Sent_Calls	Statistical	0	Number of outgoing calls after migrating	Created a normed version (calls per day) and an absolute counts version	Call detail records
After_Call_Entropy	Statistical	0	Entropy of people called after migrating	Not normed	Call detail records
After_Mean_Calling_Distance	Statistical	0	Mean calling distance after migrating	The Hathersine distance	Call detail records
After_Mode_Calling_Distance	Statistical	0	Mode calling distance after migrating	To the nearest 20km. Using the Hathersine distance.	Call detail records
After_Mean_Calling_Distance_Normed	Statistical	0	A proxy for whether people were calling home after migrating	The mean calling distance divided by the distance migrated (calculated using the mode)	Call detail records
After_Perc_Home_Calls	Statistical	0	Percentage of calls home after moving	Mode tower not in Dar used as 'home tower'	Call detail records
After_Number_of_Home_Visits	Statistical	0	A proxy for the time spent at home after moving	After migrating, count the number of calls (receieved and made) from home tower. Mode tower not in Dar used as 'home tower'.	Call detail records
After_Mean_Balance	Statistical	0	Mean mobile money balance after migrating	Mean of 'pre-balance' reading, every time a transaction was made	Mobile money transactions
After_Money_Sent_And_Rec_Normed	Statistical	0	Total amount of money flowing in and out of account after migrating	Normalised by number of days	Mobile money transactions
After_Money_Received_Normed	Statistical	0	Amount of money received before migrating	Normalised by number of days	Mobile money transactions
After_Money_Sent_Normed	Statistical	0	Amount of outgoing money after migrating	Normalised by number of days	Mobile money transactions
After_P2P_Sent_Rec_Normed	Statistical	0	Amount of money flow in and out in person to person transactions after migrating	Normalised by number of days	Mobile money transactions
After_P2P_Sent_Normed	Statistical	0	Amount of money sent in person to person transactions after migrating	Normalised by number of days	Mobile money transactions
After_P2P_Received_Normed	Statistical	0	Amount of money received in person to person transactions after migrating	Normalised by number of days	Mobile money transactions
After_Cashin_Normed	Statistical	0	Amount of cash paid into account after migrating	Normalised by number of days	Mobile money transactions
After_CashOut_Normed	Statistical	0	Amount of cash withdrawn from account after migrating	Normalised by number of days	Mobile money transactions
After_UtilityBill_Normed	Statistical	0	Amount paid out for utility bills after migrating	Normalised by number of days	Mobile money transactions
ID
H_dist_Mean
H_dist_Mode
H_Dist_to_Dar_Before
Overall_Sent_and_Received_Calls
Overall_Received_Calls
Overall_Sent_Calls
Before_Sent_and_Received_Calls
Before_Received_Calls
Before_Sent_Calls
After_Sent_and_Received_Calls
After_Received_Calls
After_Sent_Calls
Overall_Call_Entropy
Before_Call_Entropy
After_Call_Entropy
Overall_Mean_Calling_Distance
Before_Mean_Calling_Distance
After_Mean_Calling_Distance
Overall_Mode_Calling_Distance
Before_Mode_Calling_Distance
After_Mode_Calling_Distance
After_Mean_Calling_Distance_Normed
After_Perc_Home_Calls
After_Number_of_Home_Visits
Before_Perc_of_Calls_to_Dar
Visited_University
Visited_Dar_Before_Moved
Rural_Ward
Overall_Mean_Balance
Before_Mean_Balance
After_Mean_Balance
Overall_Money_Sent_And_Rec_Normed
Before_Money_Sent_And_Rec_Normed
After_Money_Sent_And_Rec_Normed
Overall_Money_Received_Normed
Before_Money_Received_Normed
After_Money_Received_Normed
Overall_Money_Sent_Normed
Before_Money_Sent_Normed
After_Money_Sent_Normed
Overall_P2P_Sent_Rec_Normed
Before_P2P_Sent_Rec_Normed
After_P2P_Sent_Rec_Normed
Overall_P2P_Sent_Normed
Before_P2P_Sent_Normed
After_P2P_Sent_Normed
Overall_P2P_Received_Normed
Before_P2P_Received_Normed
After_P2P_Received_Normed
Overall_Cashin_Normed
Before_Cashin_Normed
After_Cashin_Normed
Overall_CashOut_Normed
Before_CashOut_Normed
After_CashOut_Normed
Overall_UtilityBill_Normed
Before_UtilityBill_Normed
After_UtilityBill_Normed
Before_Calls_to_Dar_Ward_Rank
Before_Calls_to_Dar_Subward_Rank
Had_MFS_Before
Region_HDI
Region_Life_Expectancy
Region_Expected_Years_Schooling
Region_GDPpc
Region_NonIncome_HDI
Region_Ratio_Female_Male_HDI
Region_Life_Expectancy_Female
Region_Life_Expectancy_Male
Region_EYS_Female_Male_Ratio
Region_Estimate_GDPpc_Female
Region_Estimate_GDPpc_Male
Region_Multidim_Poverty_Index
Region_Incidence_Poverty
Region_Av_Intensity_Poor
Region_Population_Vulnerable_To_Poverty
Region_Population_In_Severe_Poverty
Region_Standard_of_Living
Region_Health
Region_Education
Region_Immunization_DPT
Region_Immunization_Measles
Region_Child_Nutrition_Stunted
Region_Child_Nutrition_Wasted
Region_Under_Weight_Birth
Region_Death_at_Delivery_Facility
Region_Delivered_Skilled_Provider
Region_Delivered_Facility
Region_Antenatal_Visits
Region_Women_HIV
Region_Men_HIV
Region_Parliament_Female_Male_Ratio
Region_District_Commissioners_Female_Male_Ratio
Region_Concillors_Female_Male_Ratio
Region_Adult_Literacy
Region_Population_Secondary_Education
Region_Population_Millions
Region_Population_0_4years
Region_Population_5_14years
Region_Population_15_64years
Region_Population_65years_plus
Region_Urban_Population
Region_Population_Density_km2
Region_Median_Age
Region_Age_Dependency_Ratio
Region_Fertility_Rate
Region_Male_Female_Ratio
H_dist_Average
Region_Arusha
Region_Dodoma
Region_Geita
Region_Iringa
Region_Kagera
Region_Katavi
Region_Kigoma
Region_Kilimanjaro
Region_Lindi
Region_Manyara
Region_Mara
Region_Mbeya
Region_Morogoro
Region_Mtwara
Region_Mwanza
Region_Njombe
Region_Pemba Island
Region_Pwani
Region_Rukwa
Region_Ruvuma
Region_Shinyanga
Region_Simiyu
Region_Singida
Region_Tabora
Region_Tanga
Region_Zanzibar
ID
H_dist_Mean
H_dist_Mode
H_Dist_to_Dar_Before
Overall_Sent_and_Received_Calls
Overall_Received_Calls
Overall_Sent_Calls
Before_Sent_and_Received_Calls
Before_Received_Calls
Before_Sent_Calls
After_Sent_and_Received_Calls
After_Received_Calls
After_Sent_Calls
Overall_Call_Entropy
Before_Call_Entropy
After_Call_Entropy
Overall_Mean_Calling_Distance
Before_Mean_Calling_Distance
After_Mean_Calling_Distance
Overall_Mode_Calling_Distance
Before_Mode_Calling_Distance
After_Mode_Calling_Distance
After_Mean_Calling_Distance_Normed
After_Perc_Home_Calls
After_Number_of_Home_Visits
Before_Perc_of_Calls_to_Dar
Visited_University
Visited_Dar_Before_Moved
Rural_Ward
Overall_Mean_Balance
Before_Mean_Balance
After_Mean_Balance
Overall_Money_Sent_And_Rec_Normed
Before_Money_Sent_And_Rec_Normed
After_Money_Sent_And_Rec_Normed
Overall_Money_Received_Normed
Before_Money_Received_Normed
After_Money_Received_Normed
Overall_Money_Sent_Normed
Before_Money_Sent_Normed
After_Money_Sent_Normed
Overall_P2P_Sent_Rec_Normed
Before_P2P_Sent_Rec_Normed
After_P2P_Sent_Rec_Normed
Overall_P2P_Sent_Normed
Before_P2P_Sent_Normed
After_P2P_Sent_Normed
Overall_P2P_Received_Normed
Before_P2P_Received_Normed
After_P2P_Received_Normed
Overall_Cashin_Normed
Before_Cashin_Normed
After_Cashin_Normed
Overall_CashOut_Normed
Before_CashOut_Normed
After_CashOut_Normed
Overall_UtilityBill_Normed
Before_UtilityBill_Normed
After_UtilityBill_Normed
Before_Calls_to_Dar_Ward_Rank
Before_Calls_to_Dar_Subward_Rank
Had_MFS_Before
Region_HDI
Region_Life_Expectancy
Region_Expected_Years_Schooling
Region_GDPpc
Region_NonIncome_HDI
Region_Ratio_Female_Male_HDI
Region_Life_Expectancy_Female
Region_Life_Expectancy_Male
Region_EYS_Female_Male_Ratio
Region_Estimate_GDPpc_Female
Region_Estimate_GDPpc_Male
Region_Multidim_Poverty_Index
Region_Incidence_Poverty
Region_Av_Intensity_Poor
Region_Population_Vulnerable_To_Poverty
Region_Population_In_Severe_Poverty
Region_Standard_of_Living
Region_Health
Region_Education
Region_Immunization_DPT
Region_Immunization_Measles
Region_Child_Nutrition_Stunted
Region_Child_Nutrition_Wasted
Region_Under_Weight_Birth
Region_Death_at_Delivery_Facility
Region_Delivered_Skilled_Provider
Region_Delivered_Facility
Region_Antenatal_Visits
Region_Women_HIV
Region_Men_HIV
Region_Parliament_Female_Male_Ratio
Region_District_Commissioners_Female_Male_Ratio
Region_Concillors_Female_Male_Ratio
Region_Adult_Literacy
Region_Population_Secondary_Education
Region_Population_Millions
Region_Population_0_4years
Region_Population_5_14years
Region_Population_15_64years
Region_Population_65years_plus
Region_Urban_Population
Region_Population_Density_km2
Region_Median_Age
Region_Age_Dependency_Ratio
Region_Fertility_Rate
Region_Male_Female_Ratio
H_dist_Average
Region_Arusha
Region_Dodoma
Region_Geita
Region_Iringa
Region_Kagera
Region_Katavi
Region_Kigoma
Region_Kilimanjaro
Region_Lindi
Region_Manyara
Region_Mara
Region_Mbeya
Region_Morogoro
Region_Mtwara
Region_Mwanza
Region_Njombe
Region_Pemba Island
Region_Pwani
Region_Rukwa
Region_Ruvuma
Region_Shinyanga
Region_Simiyu
Region_Singida
Region_Tabora
Region_Tanga
Region_Zanzibar
ID
H_dist_Mean
H_dist_Mode
H_Dist_to_Dar_Before
Overall_Sent_and_Received_Calls
Overall_Received_Calls
Overall_Sent_Calls
Before_Sent_and_Received_Calls
Before_Received_Calls
Before_Sent_Calls
After_Sent_and_Received_Calls
After_Received_Calls
After_Sent_Calls
Overall_Call_Entropy
Before_Call_Entropy
After_Call_Entropy
Overall_Mean_Calling_Distance
Before_Mean_Calling_Distance
After_Mean_Calling_Distance
Overall_Mode_Calling_Distance
Before_Mode_Calling_Distance
After_Mode_Calling_Distance
After_Mean_Calling_Distance_Normed
After_Perc_Home_Calls
After_Number_of_Home_Visits
Before_Perc_of_Calls_to_Dar
Visited_University
Visited_Dar_Before_Moved
Rural_Ward
Overall_Mean_Balance
Before_Mean_Balance
After_Mean_Balance
Overall_Money_Sent_And_Rec_Normed
Before_Money_Sent_And_Rec_Normed
After_Money_Sent_And_Rec_Normed
Overall_Money_Received_Normed
Before_Money_Received_Normed
After_Money_Received_Normed
Overall_Money_Sent_Normed
Before_Money_Sent_Normed
After_Money_Sent_Normed
Overall_P2P_Sent_Rec_Normed
Before_P2P_Sent_Rec_Normed
After_P2P_Sent_Rec_Normed
Overall_P2P_Sent_Normed
Before_P2P_Sent_Normed
After_P2P_Sent_Normed
Overall_P2P_Received_Normed
Before_P2P_Received_Normed
After_P2P_Received_Normed
Overall_Cashin_Normed
Before_Cashin_Normed
After_Cashin_Normed
Overall_CashOut_Normed
Before_CashOut_Normed
After_CashOut_Normed
Overall_UtilityBill_Normed
Before_UtilityBill_Normed
After_UtilityBill_Normed
Before_Calls_to_Dar_Ward_Rank
Before_Calls_to_Dar_Subward_Rank
Had_MFS_Before
Region_HDI
Region_Life_Expectancy
Region_Expected_Years_Schooling
Region_GDPpc
Region_NonIncome_HDI
Region_Ratio_Female_Male_HDI
Region_Life_Expectancy_Female
Region_Life_Expectancy_Male
Region_EYS_Female_Male_Ratio
Region_Estimate_GDPpc_Female
Region_Estimate_GDPpc_Male
Region_Multidim_Poverty_Index
Region_Incidence_Poverty
Region_Av_Intensity_Poor
Region_Population_Vulnerable_To_Poverty
Region_Population_In_Severe_Poverty
Region_Standard_of_Living
Region_Health
Region_Education
Region_Immunization_DPT
Region_Immunization_Measles
Region_Child_Nutrition_Stunted
Region_Child_Nutrition_Wasted
Region_Under_Weight_Birth
Region_Death_at_Delivery_Facility
Region_Delivered_Skilled_Provider
Region_Delivered_Facility
Region_Antenatal_Visits
Region_Women_HIV
Region_Men_HIV
Region_Parliament_Female_Male_Ratio
Region_District_Commissioners_Female_Male_Ratio
Region_Concillors_Female_Male_Ratio
Region_Adult_Literacy
Region_Population_Secondary_Education
Region_Population_Millions
Region_Population_0_4years
Region_Population_5_14years
Region_Population_15_64years
Region_Population_65years_plus
Region_Urban_Population
Region_Population_Density_km2
Region_Median_Age
Region_Age_Dependency_Ratio
Region_Fertility_Rate
Region_Male_Female_Ratio
H_dist_Average
Region_Arusha
Region_Dodoma
Region_Geita
Region_Iringa
Region_Kagera
Region_Katavi
Region_Kigoma
Region_Kilimanjaro
Region_Lindi
Region_Manyara
Region_Mara
Region_Mbeya
Region_Morogoro
Region_Mtwara
Region_Mwanza
Region_Njombe
Region_Pemba Island
Region_Pwani
Region_Rukwa
Region_Ruvuma
Region_Shinyanga
Region_Simiyu
Region_Singida
Region_Tabora
Region_Tanga
Region_Zanzibar
ID
H_dist_Mean
H_dist_Mode
H_Dist_to_Dar_Before
Overall_Sent_and_Received_Calls
Overall_Received_Calls
Overall_Sent_Calls
Before_Sent_and_Received_Calls
Before_Received_Calls
Before_Sent_Calls
After_Sent_and_Received_Calls
After_Received_Calls
After_Sent_Calls
Overall_Call_Entropy
Before_Call_Entropy
After_Call_Entropy
Overall_Mean_Calling_Distance
Before_Mean_Calling_Distance
After_Mean_Calling_Distance
Overall_Mode_Calling_Distance
Before_Mode_Calling_Distance
After_Mode_Calling_Distance
After_Mean_Calling_Distance_Normed
After_Perc_Home_Calls
After_Number_of_Home_Visits
Before_Perc_of_Calls_to_Dar
Visited_University
Visited_Dar_Before_Moved
Rural_Ward
Overall_Mean_Balance
Before_Mean_Balance
After_Mean_Balance
Overall_Money_Sent_And_Rec_Normed
Before_Money_Sent_And_Rec_Normed
After_Money_Sent_And_Rec_Normed
Overall_Money_Received_Normed
Before_Money_Received_Normed
After_Money_Received_Normed
Overall_Money_Sent_Normed
Before_Money_Sent_Normed
After_Money_Sent_Normed
Overall_P2P_Sent_Rec_Normed
Before_P2P_Sent_Rec_Normed
After_P2P_Sent_Rec_Normed
Overall_P2P_Sent_Normed
Before_P2P_Sent_Normed
After_P2P_Sent_Normed
Overall_P2P_Received_Normed
Before_P2P_Received_Normed
After_P2P_Received_Normed
Overall_Cashin_Normed
Before_Cashin_Normed
After_Cashin_Normed
Overall_CashOut_Normed
Before_CashOut_Normed
After_CashOut_Normed
Overall_UtilityBill_Normed
Before_UtilityBill_Normed
After_UtilityBill_Normed
Before_Calls_to_Dar_Ward_Rank
Before_Calls_to_Dar_Subward_Rank
Had_MFS_Before
Region_HDI
Region_Life_Expectancy
Region_Expected_Years_Schooling
Region_GDPpc
Region_NonIncome_HDI
Region_Ratio_Female_Male_HDI
Region_Life_Expectancy_Female
Region_Life_Expectancy_Male
Region_EYS_Female_Male_Ratio
Region_Estimate_GDPpc_Female
Region_Estimate_GDPpc_Male
Region_Multidim_Poverty_Index
Region_Incidence_Poverty
Region_Av_Intensity_Poor
Region_Population_Vulnerable_To_Poverty
Region_Population_In_Severe_Poverty
Region_Standard_of_Living
Region_Health
Region_Education
Region_Immunization_DPT
Region_Immunization_Measles
Region_Child_Nutrition_Stunted
Region_Child_Nutrition_Wasted
Region_Under_Weight_Birth
Region_Death_at_Delivery_Facility
Region_Delivered_Skilled_Provider
Region_Delivered_Facility
Region_Antenatal_Visits
Region_Women_HIV
Region_Men_HIV
Region_Parliament_Female_Male_Ratio
Region_District_Commissioners_Female_Male_Ratio
Region_Concillors_Female_Male_Ratio
Region_Adult_Literacy
Region_Population_Secondary_Education
Region_Population_Millions
Region_Population_0_4years
Region_Population_5_14years
Region_Population_15_64years
Region_Population_65years_plus
Region_Urban_Population
Region_Population_Density_km2
Region_Median_Age
Region_Age_Dependency_Ratio
Region_Fertility_Rate
Region_Male_Female_Ratio
H_dist_Average
Region_Arusha
Region_Dodoma
Region_Geita
Region_Iringa
Region_Kagera
Region_Katavi
Region_Kigoma
Region_Kilimanjaro
Region_Lindi
Region_Manyara
Region_Mara
Region_Mbeya
Region_Morogoro
Region_Mtwara
Region_Mwanza
Region_Njombe
Region_Pemba Island
Region_Pwani
Region_Rukwa
Region_Ruvuma
Region_Shinyanga
Region_Simiyu
Region_Singida
Region_Tabora
Region_Tanga
Region_Zanzibar
ID
H_dist_Mean
H_dist_Mode
H_Dist_to_Dar_Before
Overall_Sent_and_Received_Calls
Overall_Received_Calls
Overall_Sent_Calls
Before_Sent_and_Received_Calls
Before_Received_Calls
Before_Sent_Calls
After_Sent_and_Received_Calls
After_Received_Calls
After_Sent_Calls
Overall_Call_Entropy
Before_Call_Entropy
After_Call_Entropy
Overall_Mean_Calling_Distance
Before_Mean_Calling_Distance
After_Mean_Calling_Distance
Overall_Mode_Calling_Distance
Before_Mode_Calling_Distance
After_Mode_Calling_Distance
After_Mean_Calling_Distance_Normed
After_Perc_Home_Calls
After_Number_of_Home_Visits
Before_Perc_of_Calls_to_Dar
Visited_University
Visited_Dar_Before_Moved
Rural_Ward
Overall_Mean_Balance
Before_Mean_Balance
After_Mean_Balance
Overall_Money_Sent_And_Rec_Normed
Before_Money_Sent_And_Rec_Normed
After_Money_Sent_And_Rec_Normed
Overall_Money_Received_Normed
Before_Money_Received_Normed
After_Money_Received_Normed
Overall_Money_Sent_Normed
Before_Money_Sent_Normed
After_Money_Sent_Normed
Overall_P2P_Sent_Rec_Normed
Before_P2P_Sent_Rec_Normed
After_P2P_Sent_Rec_Normed
Overall_P2P_Sent_Normed
Before_P2P_Sent_Normed
After_P2P_Sent_Normed
Overall_P2P_Received_Normed
Before_P2P_Received_Normed
After_P2P_Received_Normed
Overall_Cashin_Normed
Before_Cashin_Normed
After_Cashin_Normed
Overall_CashOut_Normed
Before_CashOut_Normed
After_CashOut_Normed
Overall_UtilityBill_Normed
Before_UtilityBill_Normed
After_UtilityBill_Normed
Before_Calls_to_Dar_Ward_Rank
Before_Calls_to_Dar_Subward_Rank
Had_MFS_Before
Region_HDI
Region_Life_Expectancy
Region_Expected_Years_Schooling
Region_GDPpc
Region_NonIncome_HDI
Region_Ratio_Female_Male_HDI
Region_Life_Expectancy_Female
Region_Life_Expectancy_Male
Region_EYS_Female_Male_Ratio
Region_Estimate_GDPpc_Female
Region_Estimate_GDPpc_Male
Region_Multidim_Poverty_Index
Region_Incidence_Poverty
Region_Av_Intensity_Poor
Region_Population_Vulnerable_To_Poverty
Region_Population_In_Severe_Poverty
Region_Standard_of_Living
Region_Health
Region_Education
Region_Immunization_DPT
Region_Immunization_Measles
Region_Child_Nutrition_Stunted
Region_Child_Nutrition_Wasted
Region_Under_Weight_Birth
Region_Death_at_Delivery_Facility
Region_Delivered_Skilled_Provider
Region_Delivered_Facility
Region_Antenatal_Visits
Region_Women_HIV
Region_Men_HIV
Region_Parliament_Female_Male_Ratio
Region_District_Commissioners_Female_Male_Ratio
Region_Concillors_Female_Male_Ratio
Region_Adult_Literacy
Region_Population_Secondary_Education
Region_Population_Millions
Region_Population_0_4years
Region_Population_5_14years
Region_Population_15_64years
Region_Population_65years_plus
Region_Urban_Population
Region_Population_Density_km2
Region_Median_Age
Region_Age_Dependency_Ratio
Region_Fertility_Rate
Region_Male_Female_Ratio
H_dist_Average
Region_Arusha
Region_Dodoma
Region_Geita
Region_Iringa
Region_Kagera
Region_Katavi
Region_Kigoma
Region_Kilimanjaro
Region_Lindi
Region_Manyara
Region_Mara
Region_Mbeya
Region_Morogoro
Region_Mtwara
Region_Mwanza
Region_Njombe
Region_Pemba Island
Region_Pwani
Region_Rukwa
Region_Ruvuma
Region_Shinyanga
Region_Simiyu
Region_Singida
Region_Tabora
Region_Tanga
Region_Zanzibar
ID
H_dist_Mean
H_dist_Mode
H_Dist_to_Dar_Before
Overall_Sent_and_Received_Calls
Overall_Received_Calls
Overall_Sent_Calls
Before_Sent_and_Received_Calls
Before_Received_Calls
Before_Sent_Calls
After_Sent_and_Received_Calls
After_Received_Calls
After_Sent_Calls
Overall_Call_Entropy
Before_Call_Entropy
After_Call_Entropy
Overall_Mean_Calling_Distance
Before_Mean_Calling_Distance
After_Mean_Calling_Distance
Overall_Mode_Calling_Distance
Before_Mode_Calling_Distance
After_Mode_Calling_Distance
After_Mean_Calling_Distance_Normed
After_Perc_Home_Calls
After_Number_of_Home_Visits
Before_Perc_of_Calls_to_Dar
Visited_University
Visited_Dar_Before_Moved
Rural_Ward
Overall_Mean_Balance
Before_Mean_Balance
After_Mean_Balance
Overall_Money_Sent_And_Rec_Normed
Before_Money_Sent_And_Rec_Normed
After_Money_Sent_And_Rec_Normed
Overall_Money_Received_Normed
Before_Money_Received_Normed
After_Money_Received_Normed
Overall_Money_Sent_Normed
Before_Money_Sent_Normed
After_Money_Sent_Normed
Overall_P2P_Sent_Rec_Normed
Before_P2P_Sent_Rec_Normed
After_P2P_Sent_Rec_Normed
Overall_P2P_Sent_Normed
Before_P2P_Sent_Normed
After_P2P_Sent_Normed
Overall_P2P_Received_Normed
Before_P2P_Received_Normed
After_P2P_Received_Normed
Overall_Cashin_Normed
Before_Cashin_Normed
After_Cashin_Normed
Overall_CashOut_Normed
Before_CashOut_Normed
After_CashOut_Normed
Overall_UtilityBill_Normed
Before_UtilityBill_Normed
After_UtilityBill_Normed
Before_Calls_to_Dar_Ward_Rank
Before_Calls_to_Dar_Subward_Rank
Had_MFS_Before
Region_HDI
Region_Life_Expectancy
Region_Expected_Years_Schooling
Region_GDPpc
Region_NonIncome_HDI
Region_Ratio_Female_Male_HDI
Region_Life_Expectancy_Female
Region_Life_Expectancy_Male
Region_EYS_Female_Male_Ratio
Region_Estimate_GDPpc_Female
Region_Estimate_GDPpc_Male
Region_Multidim_Poverty_Index
Region_Incidence_Poverty
Region_Av_Intensity_Poor
Region_Population_Vulnerable_To_Poverty
Region_Population_In_Severe_Poverty
Region_Standard_of_Living
Region_Health
Region_Education
Region_Immunization_DPT
Region_Immunization_Measles
Region_Child_Nutrition_Stunted
Region_Child_Nutrition_Wasted
Region_Under_Weight_Birth
Region_Death_at_Delivery_Facility
Region_Delivered_Skilled_Provider
Region_Delivered_Facility
Region_Antenatal_Visits
Region_Women_HIV
Region_Men_HIV
Region_Parliament_Female_Male_Ratio
Region_District_Commissioners_Female_Male_Ratio
Region_Concillors_Female_Male_Ratio
Region_Adult_Literacy
Region_Population_Secondary_Education
Region_Population_Millions
Region_Population_0_4years
Region_Population_5_14years
Region_Population_15_64years
Region_Population_65years_plus
Region_Urban_Population
Region_Population_Density_km2
Region_Median_Age
Region_Age_Dependency_Ratio
Region_Fertility_Rate
Region_Male_Female_Ratio
H_dist_Average
Region_Arusha
Region_Dodoma
Region_Geita
Region_Iringa
Region_Kagera
Region_Katavi
Region_Kigoma
Region_Kilimanjaro
Region_Lindi
Region_Manyara
Region_Mara
Region_Mbeya
Region_Morogoro
Region_Mtwara
Region_Mwanza
Region_Njombe
Region_Pemba Island
Region_Pwani
Region_Rukwa
Region_Ruvuma
Region_Shinyanga
Region_Simiyu
Region_Singida
Region_Tabora
Region_Tanga
Region_Zanzibar
ID
H_dist_Mean
H_dist_Mode
H_Dist_to_Dar_Before
Overall_Sent_and_Received_Calls
Overall_Received_Calls
Overall_Sent_Calls
Before_Sent_and_Received_Calls
Before_Received_Calls
Before_Sent_Calls
After_Sent_and_Received_Calls
After_Received_Calls
After_Sent_Calls
Overall_Call_Entropy
Before_Call_Entropy
After_Call_Entropy
Overall_Mean_Calling_Distance
Before_Mean_Calling_Distance
After_Mean_Calling_Distance
Overall_Mode_Calling_Distance
Before_Mode_Calling_Distance
After_Mode_Calling_Distance
After_Mean_Calling_Distance_Normed
After_Perc_Home_Calls
After_Number_of_Home_Visits
Before_Perc_of_Calls_to_Dar
Visited_University
Visited_Dar_Before_Moved
Rural_Ward
Overall_Mean_Balance
Before_Mean_Balance
After_Mean_Balance
Overall_Money_Sent_And_Rec_Normed
Before_Money_Sent_And_Rec_Normed
After_Money_Sent_And_Rec_Normed
Overall_Money_Received_Normed
Before_Money_Received_Normed
After_Money_Received_Normed
Overall_Money_Sent_Normed
Before_Money_Sent_Normed
After_Money_Sent_Normed
Overall_P2P_Sent_Rec_Normed
Before_P2P_Sent_Rec_Normed
After_P2P_Sent_Rec_Normed
Overall_P2P_Sent_Normed
Before_P2P_Sent_Normed
After_P2P_Sent_Normed
Overall_P2P_Received_Normed
Before_P2P_Received_Normed
After_P2P_Received_Normed
Overall_Cashin_Normed
Before_Cashin_Normed
After_Cashin_Normed
Overall_CashOut_Normed
Before_CashOut_Normed
After_CashOut_Normed
Overall_UtilityBill_Normed
Before_UtilityBill_Normed
After_UtilityBill_Normed
Before_Calls_to_Dar_Ward_Rank
Before_Calls_to_Dar_Subward_Rank
Had_MFS_Before
Region_HDI
Region_Life_Expectancy
Region_Expected_Years_Schooling
Region_GDPpc
Region_NonIncome_HDI
Region_Ratio_Female_Male_HDI
Region_Life_Expectancy_Female
Region_Life_Expectancy_Male
Region_EYS_Female_Male_Ratio
Region_Estimate_GDPpc_Female
Region_Estimate_GDPpc_Male
Region_Multidim_Poverty_Index
Region_Incidence_Poverty
Region_Av_Intensity_Poor
Region_Population_Vulnerable_To_Poverty
Region_Population_In_Severe_Poverty
Region_Standard_of_Living
Region_Health
Region_Education
Region_Immunization_DPT
Region_Immunization_Measles
Region_Child_Nutrition_Stunted
Region_Child_Nutrition_Wasted
Region_Under_Weight_Birth
Region_Death_at_Delivery_Facility
Region_Delivered_Skilled_Provider
Region_Delivered_Facility
Region_Antenatal_Visits
Region_Women_HIV
Region_Men_HIV
Region_Parliament_Female_Male_Ratio
Region_District_Commissioners_Female_Male_Ratio
Region_Concillors_Female_Male_Ratio
Region_Adult_Literacy
Region_Population_Secondary_Education
Region_Population_Millions
Region_Population_0_4years
Region_Population_5_14years
Region_Population_15_64years
Region_Population_65years_plus
Region_Urban_Population
Region_Population_Density_km2
Region_Median_Age
Region_Age_Dependency_Ratio
Region_Fertility_Rate
Region_Male_Female_Ratio
H_dist_Average
Region_Arusha
Region_Dodoma
Region_Geita
Region_Iringa
Region_Kagera
Region_Katavi
Region_Kigoma
Region_Kilimanjaro
Region_Lindi
Region_Manyara
Region_Mara
Region_Mbeya
Region_Morogoro
Region_Mtwara
Region_Mwanza
Region_Njombe
Region_Pemba Island
Region_Pwani
Region_Rukwa
Region_Ruvuma
Region_Shinyanga
Region_Simiyu
Region_Singida
Region_Tabora
Region_Tanga
Region_Zanzibar
ID
H_dist_Mean
H_dist_Mode
H_Dist_to_Dar_Before
Overall_Sent_and_Received_Calls
Overall_Received_Calls
Overall_Sent_Calls
Before_Sent_and_Received_Calls
Before_Received_Calls
Before_Sent_Calls
After_Sent_and_Received_Calls
After_Received_Calls
After_Sent_Calls
Overall_Call_Entropy
Before_Call_Entropy
After_Call_Entropy
Overall_Mean_Calling_Distance
Before_Mean_Calling_Distance
After_Mean_Calling_Distance
Overall_Mode_Calling_Distance
Before_Mode_Calling_Distance
After_Mode_Calling_Distance
After_Mean_Calling_Distance_Normed
After_Perc_Home_Calls
After_Number_of_Home_Visits
Before_Perc_of_Calls_to_Dar
Visited_University
Visited_Dar_Before_Moved
Rural_Ward
Overall_Mean_Balance
Before_Mean_Balance
After_Mean_Balance
Overall_Money_Sent_And_Rec_Normed
Before_Money_Sent_And_Rec_Normed
After_Money_Sent_And_Rec_Normed
Overall_Money_Received_Normed
Before_Money_Received_Normed
After_Money_Received_Normed
Overall_Money_Sent_Normed
Before_Money_Sent_Normed
After_Money_Sent_Normed
Overall_P2P_Sent_Rec_Normed
Before_P2P_Sent_Rec_Normed
After_P2P_Sent_Rec_Normed
Overall_P2P_Sent_Normed
Before_P2P_Sent_Normed
After_P2P_Sent_Normed
Overall_P2P_Received_Normed
Before_P2P_Received_Normed
After_P2P_Received_Normed
Overall_Cashin_Normed
Before_Cashin_Normed
After_Cashin_Normed
Overall_CashOut_Normed
Before_CashOut_Normed
After_CashOut_Normed
Overall_UtilityBill_Normed
Before_UtilityBill_Normed
After_UtilityBill_Normed
Before_Calls_to_Dar_Ward_Rank
Before_Calls_to_Dar_Subward_Rank
Had_MFS_Before
Region_HDI
Region_Life_Expectancy
Region_Expected_Years_Schooling
Region_GDPpc
Region_NonIncome_HDI
Region_Ratio_Female_Male_HDI
Region_Life_Expectancy_Female
Region_Life_Expectancy_Male
Region_EYS_Female_Male_Ratio
Region_Estimate_GDPpc_Female
Region_Estimate_GDPpc_Male
Region_Multidim_Poverty_Index
Region_Incidence_Poverty
Region_Av_Intensity_Poor
Region_Population_Vulnerable_To_Poverty
Region_Population_In_Severe_Poverty
Region_Standard_of_Living
Region_Health
Region_Education
Region_Immunization_DPT
Region_Immunization_Measles
Region_Child_Nutrition_Stunted
Region_Child_Nutrition_Wasted
Region_Under_Weight_Birth
Region_Death_at_Delivery_Facility
Region_Delivered_Skilled_Provider
Region_Delivered_Facility
Region_Antenatal_Visits
Region_Women_HIV
Region_Men_HIV
Region_Parliament_Female_Male_Ratio
Region_District_Commissioners_Female_Male_Ratio
Region_Concillors_Female_Male_Ratio
Region_Adult_Literacy
Region_Population_Secondary_Education
Region_Population_Millions
Region_Population_0_4years
Region_Population_5_14years
Region_Population_15_64years
Region_Population_65years_plus
Region_Urban_Population
Region_Population_Density_km2
Region_Median_Age
Region_Age_Dependency_Ratio
Region_Fertility_Rate
Region_Male_Female_Ratio
H_dist_Average
Region_Arusha
Region_Dodoma
Region_Geita
Region_Iringa
Region_Kagera
Region_Katavi
Region_Kigoma
Region_Kilimanjaro
Region_Lindi
Region_Manyara
Region_Mara
Region_Mbeya
Region_Morogoro
Region_Mtwara
Region_Mwanza
Region_Njombe
Region_Pemba Island
Region_Pwani
Region_Rukwa
Region_Ruvuma
Region_Shinyanga
Region_Simiyu
Region_Singida
Region_Tabora
Region_Tanga
Region_Zanzibar
ID
H_dist_Mean
H_dist_Mode
H_Dist_to_Dar_Before
Overall_Sent_and_Received_Calls
Overall_Received_Calls
Overall_Sent_Calls
Before_Sent_and_Received_Calls
Before_Received_Calls
Before_Sent_Calls
After_Sent_and_Received_Calls
After_Received_Calls
After_Sent_Calls
Overall_Call_Entropy
Before_Call_Entropy
After_Call_Entropy
Overall_Mean_Calling_Distance
Before_Mean_Calling_Distance
After_Mean_Calling_Distance
Overall_Mode_Calling_Distance
Before_Mode_Calling_Distance
After_Mode_Calling_Distance
After_Mean_Calling_Distance_Normed
After_Perc_Home_Calls
After_Number_of_Home_Visits
Before_Perc_of_Calls_to_Dar
Visited_University
Visited_Dar_Before_Moved
Rural_Ward
Overall_Mean_Balance
Before_Mean_Balance
After_Mean_Balance
Overall_Money_Sent_And_Rec_Normed
Before_Money_Sent_And_Rec_Normed
After_Money_Sent_And_Rec_Normed
Overall_Money_Received_Normed
Before_Money_Received_Normed
After_Money_Received_Normed
Overall_Money_Sent_Normed
Before_Money_Sent_Normed
After_Money_Sent_Normed
Overall_P2P_Sent_Rec_Normed
Before_P2P_Sent_Rec_Normed
After_P2P_Sent_Rec_Normed
Overall_P2P_Sent_Normed
Before_P2P_Sent_Normed
After_P2P_Sent_Normed
Overall_P2P_Received_Normed
Before_P2P_Received_Normed
After_P2P_Received_Normed
Overall_Cashin_Normed
Before_Cashin_Normed
After_Cashin_Normed
Overall_CashOut_Normed
Before_CashOut_Normed
After_CashOut_Normed
Overall_UtilityBill_Normed
Before_UtilityBill_Normed
After_UtilityBill_Normed
Before_Calls_to_Dar_Ward_Rank
Before_Calls_to_Dar_Subward_Rank
Had_MFS_Before
Region_HDI
Region_Life_Expectancy
Region_Expected_Years_Schooling
Region_GDPpc
Region_NonIncome_HDI
Region_Ratio_Female_Male_HDI
Region_Life_Expectancy_Female
Region_Life_Expectancy_Male
Region_EYS_Female_Male_Ratio
Region_Estimate_GDPpc_Female
Region_Estimate_GDPpc_Male
Region_Multidim_Poverty_Index
Region_Incidence_Poverty
Region_Av_Intensity_Poor
Region_Population_Vulnerable_To_Poverty
Region_Population_In_Severe_Poverty
Region_Standard_of_Living
Region_Health
Region_Education
Region_Immunization_DPT
Region_Immunization_Measles
Region_Child_Nutrition_Stunted
Region_Child_Nutrition_Wasted
Region_Under_Weight_Birth
Region_Death_at_Delivery_Facility
Region_Delivered_Skilled_Provider
Region_Delivered_Facility
Region_Antenatal_Visits
Region_Women_HIV
Region_Men_HIV
Region_Parliament_Female_Male_Ratio
Region_District_Commissioners_Female_Male_Ratio
Region_Concillors_Female_Male_Ratio
Region_Adult_Literacy
Region_Population_Secondary_Education
Region_Population_Millions
Region_Population_0_4years
Region_Population_5_14years
Region_Population_15_64years
Region_Population_65years_plus
Region_Urban_Population
Region_Population_Density_km2
Region_Median_Age
Region_Age_Dependency_Ratio
Region_Fertility_Rate
Region_Male_Female_Ratio
H_dist_Average
Region_Arusha
Region_Dodoma
Region_Geita
Region_Iringa
Region_Kagera
Region_Katavi
Region_Kigoma
Region_Kilimanjaro
Region_Lindi
Region_Manyara
Region_Mara
Region_Mbeya
Region_Morogoro
Region_Mtwara
Region_Mwanza
Region_Njombe
Region_Pemba Island
Region_Pwani
Region_Rukwa
Region_Ruvuma
Region_Shinyanga
Region_Simiyu
Region_Singida
Region_Tabora
Region_Tanga
Region_Zanzibar
ID
H_dist_Mean
H_dist_Mode
H_Dist_to_Dar_Before
Overall_Sent_and_Received_Calls
Overall_Received_Calls
Overall_Sent_Calls
Before_Sent_and_Received_Calls
Before_Received_Calls
Before_Sent_Calls
After_Sent_and_Received_Calls
After_Received_Calls
After_Sent_Calls
Overall_Call_Entropy
Before_Call_Entropy
After_Call_Entropy
Overall_Mean_Calling_Distance
Before_Mean_Calling_Distance
After_Mean_Calling_Distance
Overall_Mode_Calling_Distance
Before_Mode_Calling_Distance
After_Mode_Calling_Distance
After_Mean_Calling_Distance_Normed
After_Perc_Home_Calls
After_Number_of_Home_Visits
Before_Perc_of_Calls_to_Dar
Visited_University
Visited_Dar_Before_Moved
Rural_Ward
Overall_Mean_Balance
Before_Mean_Balance
After_Mean_Balance
Overall_Money_Sent_And_Rec_Normed
Before_Money_Sent_And_Rec_Normed
After_Money_Sent_And_Rec_Normed
Overall_Money_Received_Normed
Before_Money_Received_Normed
After_Money_Received_Normed
Overall_Money_Sent_Normed
Before_Money_Sent_Normed
After_Money_Sent_Normed
Overall_P2P_Sent_Rec_Normed
Before_P2P_Sent_Rec_Normed
After_P2P_Sent_Rec_Normed
Overall_P2P_Sent_Normed
Before_P2P_Sent_Normed
After_P2P_Sent_Normed
Overall_P2P_Received_Normed
Before_P2P_Received_Normed
After_P2P_Received_Normed
Overall_Cashin_Normed
Before_Cashin_Normed
After_Cashin_Normed
Overall_CashOut_Normed
Before_CashOut_Normed
After_CashOut_Normed
Overall_UtilityBill_Normed
Before_UtilityBill_Normed
After_UtilityBill_Normed
Before_Calls_to_Dar_Ward_Rank
Before_Calls_to_Dar_Subward_Rank
Had_MFS_Before
Region_HDI
Region_Life_Expectancy
Region_Expected_Years_Schooling
Region_GDPpc
Region_NonIncome_HDI
Region_Ratio_Female_Male_HDI
Region_Life_Expectancy_Female
Region_Life_Expectancy_Male
Region_EYS_Female_Male_Ratio
Region_Estimate_GDPpc_Female
Region_Estimate_GDPpc_Male
Region_Multidim_Poverty_Index
Region_Incidence_Poverty
Region_Av_Intensity_Poor
Region_Population_Vulnerable_To_Poverty
Region_Population_In_Severe_Poverty
Region_Standard_of_Living
Region_Health
Region_Education
Region_Immunization_DPT
Region_Immunization_Measles
Region_Child_Nutrition_Stunted
Region_Child_Nutrition_Wasted
Region_Under_Weight_Birth
Region_Death_at_Delivery_Facility
Region_Delivered_Skilled_Provider
Region_Delivered_Facility
Region_Antenatal_Visits
Region_Women_HIV
Region_Men_HIV
Region_Parliament_Female_Male_Ratio
Region_District_Commissioners_Female_Male_Ratio
Region_Concillors_Female_Male_Ratio
Region_Adult_Literacy
Region_Population_Secondary_Education
Region_Population_Millions
Region_Population_0_4years
Region_Population_5_14years
Region_Population_15_64years
Region_Population_65years_plus
Region_Urban_Population
Region_Population_Density_km2
Region_Median_Age
Region_Age_Dependency_Ratio
Region_Fertility_Rate
Region_Male_Female_Ratio
H_dist_Average
Region_Arusha
Region_Dodoma
Region_Geita
Region_Iringa
Region_Kagera
Region_Katavi
Region_Kigoma
Region_Kilimanjaro
Region_Lindi
Region_Manyara
Region_Mara
Region_Mbeya
Region_Morogoro
Region_Mtwara
Region_Mwanza
Region_Njombe
Region_Pemba Island
Region_Pwani
Region_Rukwa
Region_Ruvuma
Region_Shinyanga
Region_Simiyu
Region_Singida
Region_Tabora
Region_Tanga
Region_Zanzibar
ID
H_dist_Mean
H_dist_Mode
H_Dist_to_Dar_Before
Overall_Sent_and_Received_Calls
Overall_Received_Calls
Overall_Sent_Calls
Before_Sent_and_Received_Calls
Before_Received_Calls
Before_Sent_Calls
After_Sent_and_Received_Calls
After_Received_Calls
After_Sent_Calls
Overall_Call_Entropy
Before_Call_Entropy
After_Call_Entropy
Overall_Mean_Calling_Distance
Before_Mean_Calling_Distance
After_Mean_Calling_Distance
Overall_Mode_Calling_Distance
Before_Mode_Calling_Distance
After_Mode_Calling_Distance
After_Mean_Calling_Distance_Normed
After_Perc_Home_Calls
After_Number_of_Home_Visits
Before_Perc_of_Calls_to_Dar
Visited_University
Visited_Dar_Before_Moved
Rural_Ward
Overall_Mean_Balance
Before_Mean_Balance
After_Mean_Balance
Overall_Money_Sent_And_Rec_Normed
Before_Money_Sent_And_Rec_Normed
After_Money_Sent_And_Rec_Normed
Overall_Money_Received_Normed
Before_Money_Received_Normed
After_Money_Received_Normed
Overall_Money_Sent_Normed
Before_Money_Sent_Normed
After_Money_Sent_Normed
Overall_P2P_Sent_Rec_Normed
Before_P2P_Sent_Rec_Normed
After_P2P_Sent_Rec_Normed
Overall_P2P_Sent_Normed
Before_P2P_Sent_Normed
After_P2P_Sent_Normed
Overall_P2P_Received_Normed
Before_P2P_Received_Normed
After_P2P_Received_Normed
Overall_Cashin_Normed
Before_Cashin_Normed
After_Cashin_Normed
Overall_CashOut_Normed
Before_CashOut_Normed
After_CashOut_Normed
Overall_UtilityBill_Normed
Before_UtilityBill_Normed
After_UtilityBill_Normed
Before_Calls_to_Dar_Ward_Rank
Before_Calls_to_Dar_Subward_Rank
Had_MFS_Before
Region_HDI
Region_Life_Expectancy
Region_Expected_Years_Schooling
Region_GDPpc
Region_NonIncome_HDI
Region_Ratio_Female_Male_HDI
Region_Life_Expectancy_Female
Region_Life_Expectancy_Male
Region_EYS_Female_Male_Ratio
Region_Estimate_GDPpc_Female
Region_Estimate_GDPpc_Male
Region_Multidim_Poverty_Index
Region_Incidence_Poverty
Region_Av_Intensity_Poor
Region_Population_Vulnerable_To_Poverty
Region_Population_In_Severe_Poverty
Region_Standard_of_Living
Region_Health
Region_Education
Region_Immunization_DPT
Region_Immunization_Measles
Region_Child_Nutrition_Stunted
Region_Child_Nutrition_Wasted
Region_Under_Weight_Birth
Region_Death_at_Delivery_Facility
Region_Delivered_Skilled_Provider
Region_Delivered_Facility
Region_Antenatal_Visits
Region_Women_HIV
Region_Men_HIV
Region_Parliament_Female_Male_Ratio
Region_District_Commissioners_Female_Male_Ratio
Region_Concillors_Female_Male_Ratio
Region_Adult_Literacy
Region_Population_Secondary_Education
Region_Population_Millions
Region_Population_0_4years
Region_Population_5_14years
Region_Population_15_64years
Region_Population_65years_plus
Region_Urban_Population
Region_Population_Density_km2
Region_Median_Age
Region_Age_Dependency_Ratio
Region_Fertility_Rate
Region_Male_Female_Ratio
H_dist_Average
Region_Arusha
Region_Dodoma
Region_Geita
Region_Iringa
Region_Kagera
Region_Katavi
Region_Kigoma
Region_Kilimanjaro
Region_Lindi
Region_Manyara
Region_Mara
Region_Mbeya
Region_Morogoro
Region_Mtwara
Region_Mwanza
Region_Njombe
Region_Pemba Island
Region_Pwani
Region_Rukwa
Region_Ruvuma
Region_Shinyanga
Region_Simiyu
Region_Singida
Region_Tabora
Region_Tanga
Region_Zanzibar
ID
H_dist_Mean
H_dist_Mode
H_Dist_to_Dar_Before
Overall_Sent_and_Received_Calls
Overall_Received_Calls
Overall_Sent_Calls
Before_Sent_and_Received_Calls
Before_Received_Calls
Before_Sent_Calls
After_Sent_and_Received_Calls
After_Received_Calls
After_Sent_Calls
Overall_Call_Entropy
Before_Call_Entropy
After_Call_Entropy
Overall_Mean_Calling_Distance
Before_Mean_Calling_Distance
After_Mean_Calling_Distance
Overall_Mode_Calling_Distance
Before_Mode_Calling_Distance
After_Mode_Calling_Distance
After_Mean_Calling_Distance_Normed
After_Perc_Home_Calls
After_Number_of_Home_Visits
Before_Perc_of_Calls_to_Dar
Visited_University
Visited_Dar_Before_Moved
Rural_Ward
Overall_Mean_Balance
Before_Mean_Balance
After_Mean_Balance
Overall_Money_Sent_And_Rec_Normed
Before_Money_Sent_And_Rec_Normed
After_Money_Sent_And_Rec_Normed
Overall_Money_Received_Normed
Before_Money_Received_Normed
After_Money_Received_Normed
Overall_Money_Sent_Normed
Before_Money_Sent_Normed
After_Money_Sent_Normed
Overall_P2P_Sent_Rec_Normed
Before_P2P_Sent_Rec_Normed
After_P2P_Sent_Rec_Normed
Overall_P2P_Sent_Normed
Before_P2P_Sent_Normed
After_P2P_Sent_Normed
Overall_P2P_Received_Normed
Before_P2P_Received_Normed
After_P2P_Received_Normed
Overall_Cashin_Normed
Before_Cashin_Normed
After_Cashin_Normed
Overall_CashOut_Normed
Before_CashOut_Normed
After_CashOut_Normed
Overall_UtilityBill_Normed
Before_UtilityBill_Normed
After_UtilityBill_Normed
Before_Calls_to_Dar_Ward_Rank
Before_Calls_to_Dar_Subward_Rank
Had_MFS_Before
Region_HDI
Region_Life_Expectancy
Region_Expected_Years_Schooling
Region_GDPpc
Region_NonIncome_HDI
Region_Ratio_Female_Male_HDI
Region_Life_Expectancy_Female
Region_Life_Expectancy_Male
Region_EYS_Female_Male_Ratio
Region_Estimate_GDPpc_Female
Region_Estimate_GDPpc_Male
Region_Multidim_Poverty_Index
Region_Incidence_Poverty
Region_Av_Intensity_Poor
Region_Population_Vulnerable_To_Poverty
Region_Population_In_Severe_Poverty
Region_Standard_of_Living
Region_Health
Region_Education
Region_Immunization_DPT
Region_Immunization_Measles
Region_Child_Nutrition_Stunted
Region_Child_Nutrition_Wasted
Region_Under_Weight_Birth
Region_Death_at_Delivery_Facility
Region_Delivered_Skilled_Provider
Region_Delivered_Facility
Region_Antenatal_Visits
Region_Women_HIV
Region_Men_HIV
Region_Parliament_Female_Male_Ratio
Region_District_Commissioners_Female_Male_Ratio
Region_Concillors_Female_Male_Ratio
Region_Adult_Literacy
Region_Population_Secondary_Education
Region_Population_Millions
Region_Population_0_4years
Region_Population_5_14years
Region_Population_15_64years
Region_Population_65years_plus
Region_Urban_Population
Region_Population_Density_km2
Region_Median_Age
Region_Age_Dependency_Ratio
Region_Fertility_Rate
Region_Male_Female_Ratio
H_dist_Average
Region_Arusha
Region_Dodoma
Region_Geita
Region_Iringa
Region_Kagera
Region_Katavi
Region_Kigoma
Region_Kilimanjaro
Region_Lindi
Region_Manyara
Region_Mara
Region_Mbeya
Region_Morogoro
Region_Mtwara
Region_Mwanza
Region_Njombe
Region_Pemba Island
Region_Pwani
Region_Rukwa
Region_Ruvuma
Region_Shinyanga
Region_Simiyu
Region_Singida
Region_Tabora
Region_Tanga
Region_Zanzibar
ID
H_dist_Mean
H_dist_Mode
H_Dist_to_Dar_Before
Overall_Sent_and_Received_Calls
Overall_Received_Calls
Overall_Sent_Calls
Before_Sent_and_Received_Calls
Before_Received_Calls
Before_Sent_Calls
After_Sent_and_Received_Calls
After_Received_Calls
After_Sent_Calls
Overall_Call_Entropy
Before_Call_Entropy
After_Call_Entropy
Overall_Mean_Calling_Distance
Before_Mean_Calling_Distance
After_Mean_Calling_Distance
Overall_Mode_Calling_Distance
Before_Mode_Calling_Distance
After_Mode_Calling_Distance
After_Mean_Calling_Distance_Normed
After_Perc_Home_Calls
After_Number_of_Home_Visits
Before_Perc_of_Calls_to_Dar
Visited_University
Visited_Dar_Before_Moved
Rural_Ward
Overall_Mean_Balance
Before_Mean_Balance
After_Mean_Balance
Overall_Money_Sent_And_Rec_Normed
Before_Money_Sent_And_Rec_Normed
After_Money_Sent_And_Rec_Normed
Overall_Money_Received_Normed
Before_Money_Received_Normed
After_Money_Received_Normed
Overall_Money_Sent_Normed
Before_Money_Sent_Normed
After_Money_Sent_Normed
Overall_P2P_Sent_Rec_Normed
Before_P2P_Sent_Rec_Normed
After_P2P_Sent_Rec_Normed
Overall_P2P_Sent_Normed
Before_P2P_Sent_Normed
After_P2P_Sent_Normed
Overall_P2P_Received_Normed
Before_P2P_Received_Normed
After_P2P_Received_Normed
Overall_Cashin_Normed
Before_Cashin_Normed
After_Cashin_Normed
Overall_CashOut_Normed
Before_CashOut_Normed
After_CashOut_Normed
Overall_UtilityBill_Normed
Before_UtilityBill_Normed
After_UtilityBill_Normed
Before_Calls_to_Dar_Ward_Rank
Before_Calls_to_Dar_Subward_Rank
Had_MFS_Before
Region_HDI
Region_Life_Expectancy
Region_Expected_Years_Schooling
Region_GDPpc
Region_NonIncome_HDI
Region_Ratio_Female_Male_HDI
Region_Life_Expectancy_Female
Region_Life_Expectancy_Male
Region_EYS_Female_Male_Ratio
Region_Estimate_GDPpc_Female
Region_Estimate_GDPpc_Male
Region_Multidim_Poverty_Index
Region_Incidence_Poverty
Region_Av_Intensity_Poor
Region_Population_Vulnerable_To_Poverty
Region_Population_In_Severe_Poverty
Region_Standard_of_Living
Region_Health
Region_Education
Region_Immunization_DPT
Region_Immunization_Measles
Region_Child_Nutrition_Stunted
Region_Child_Nutrition_Wasted
Region_Under_Weight_Birth
Region_Death_at_Delivery_Facility
Region_Delivered_Skilled_Provider
Region_Delivered_Facility
Region_Antenatal_Visits
Region_Women_HIV
Region_Men_HIV
Region_Parliament_Female_Male_Ratio
Region_District_Commissioners_Female_Male_Ratio
Region_Concillors_Female_Male_Ratio
Region_Adult_Literacy
Region_Population_Secondary_Education
Region_Population_Millions
Region_Population_0_4years
Region_Population_5_14years
Region_Population_15_64years
Region_Population_65years_plus
Region_Urban_Population
Region_Population_Density_km2
Region_Median_Age
Region_Age_Dependency_Ratio
Region_Fertility_Rate
Region_Male_Female_Ratio
H_dist_Average
Region_Arusha
Region_Dodoma
Region_Geita
Region_Iringa
Region_Kagera
Region_Katavi
Region_Kigoma
Region_Kilimanjaro
Region_Lindi
Region_Manyara
Region_Mara
Region_Mbeya
Region_Morogoro
Region_Mtwara
Region_Mwanza
Region_Njombe
Region_Pemba Island
Region_Pwani
Region_Rukwa
Region_Ruvuma
Region_Shinyanga
Region_Simiyu
Region_Singida
Region_Tabora
Region_Tanga
Region_Zanzibar
ID
H_dist_Mean
H_dist_Mode
H_Dist_to_Dar_Before
Overall_Sent_and_Received_Calls
Overall_Received_Calls
Overall_Sent_Calls
Before_Sent_and_Received_Calls
Before_Received_Calls
Before_Sent_Calls
After_Sent_and_Received_Calls
After_Received_Calls
After_Sent_Calls
Overall_Call_Entropy
Before_Call_Entropy
After_Call_Entropy
Overall_Mean_Calling_Distance
Before_Mean_Calling_Distance
After_Mean_Calling_Distance
Overall_Mode_Calling_Distance
Before_Mode_Calling_Distance
After_Mode_Calling_Distance
After_Mean_Calling_Distance_Normed
After_Perc_Home_Calls
After_Number_of_Home_Visits
Before_Perc_of_Calls_to_Dar
Visited_University
Visited_Dar_Before_Moved
Rural_Ward
Overall_Mean_Balance
Before_Mean_Balance
After_Mean_Balance
Overall_Money_Sent_And_Rec_Normed
Before_Money_Sent_And_Rec_Normed
After_Money_Sent_And_Rec_Normed
Overall_Money_Received_Normed
Before_Money_Received_Normed
After_Money_Received_Normed
Overall_Money_Sent_Normed
Before_Money_Sent_Normed
After_Money_Sent_Normed
Overall_P2P_Sent_Rec_Normed
Before_P2P_Sent_Rec_Normed
After_P2P_Sent_Rec_Normed
Overall_P2P_Sent_Normed
Before_P2P_Sent_Normed
After_P2P_Sent_Normed
Overall_P2P_Received_Normed
Before_P2P_Received_Normed
After_P2P_Received_Normed
Overall_Cashin_Normed
Before_Cashin_Normed
After_Cashin_Normed
Overall_CashOut_Normed
Before_CashOut_Normed
After_CashOut_Normed
Overall_UtilityBill_Normed
Before_UtilityBill_Normed
After_UtilityBill_Normed
Before_Calls_to_Dar_Ward_Rank
Before_Calls_to_Dar_Subward_Rank
Had_MFS_Before
Region_HDI
Region_Life_Expectancy
Region_Expected_Years_Schooling
Region_GDPpc
Region_NonIncome_HDI
Region_Ratio_Female_Male_HDI
Region_Life_Expectancy_Female
Region_Life_Expectancy_Male
Region_EYS_Female_Male_Ratio
Region_Estimate_GDPpc_Female
Region_Estimate_GDPpc_Male
Region_Multidim_Poverty_Index
Region_Incidence_Poverty
Region_Av_Intensity_Poor
Region_Population_Vulnerable_To_Poverty
Region_Population_In_Severe_Poverty
Region_Standard_of_Living
Region_Health
Region_Education
Region_Immunization_DPT
Region_Immunization_Measles
Region_Child_Nutrition_Stunted
Region_Child_Nutrition_Wasted
Region_Under_Weight_Birth
Region_Death_at_Delivery_Facility
Region_Delivered_Skilled_Provider
Region_Delivered_Facility
Region_Antenatal_Visits
Region_Women_HIV
Region_Men_HIV
Region_Parliament_Female_Male_Ratio
Region_District_Commissioners_Female_Male_Ratio
Region_Concillors_Female_Male_Ratio
Region_Adult_Literacy
Region_Population_Secondary_Education
Region_Population_Millions
Region_Population_0_4years
Region_Population_5_14years
Region_Population_15_64years
Region_Population_65years_plus
Region_Urban_Population
Region_Population_Density_km2
Region_Median_Age
Region_Age_Dependency_Ratio
Region_Fertility_Rate
Region_Male_Female_Ratio
H_dist_Average
Region_Arusha
Region_Dodoma
Region_Geita
Region_Iringa
Region_Kagera
Region_Katavi
Region_Kigoma
Region_Kilimanjaro
Region_Lindi
Region_Manyara
Region_Mara
Region_Mbeya
Region_Morogoro
Region_Mtwara
Region_Mwanza
Region_Njombe
Region_Pemba Island
Region_Pwani
Region_Rukwa
Region_Ruvuma
[truncated: 6,621 more rows]
